# Supplementary material for: Variability in Microbial Communities Driven by Particulate Matter on Human Facial Skin
Source: Toxics. 2024 Jul 8;12(7):497. doi: 10.3390/toxics12070497 (PMC11280976; doi:10.3390/toxics12070497)
Supplement: Supplementary file 1 [file toxics-12-00497-s001.zip]

Archive with 1 entries (1 files):
- toxics-3038419-supplementary.pdf
